# Supplementary material for: Data on retail price differential between organic and conventional foods
Source: Data Brief. 2019 Oct 11;27:104641. doi: 10.1016/j.dib.2019.104641 (PMC6831657; doi:10.1016/j.dib.2019.104641)
Supplement: Multimedia component 1 [file mmc1.xlsx]

## Sheet: data
week	categ	store	type	price	item
7	14	1	conventional	0.158	PC soy bev
7	14	1	conventional	0.228	PC Juice
7	11	1	conventional	1.698	CB cheese
7	11	1	conventional	1.663	PC cheese
7	11	1	conventional	1.227	PC butter
7	11	1	conventional	1.315	LACT butter
7	11	1	conventional	0.445	PC yogurt
7	11	1	conventional	0.119	FM milk
7	11	1	conventional	0.657	DANONE yogurt
7	11	1	conventional	0.436	BEAT sour cream
7	11	1	conventional	0.658	FM cottage cheese
7	12	1	conventional	0.266	PC eggs
7	9	1	conventional	0.838	EGGO waffles
7	8	1	conventional	0.973	McCAINS pizza
7	8	1	conventional	0.614	DELISSIO pizza
7	9	1	conventional	0.549	ElMONTE burritos
7	9	1	conventional	0.996	B&J ice cream
7	4	1	conventional	0.948	PC cereal
7	4	1	conventional	0.831	PC Instant oatmeal
7	4	1	conventional	0.663	KELLOG cereal
7	6	1	conventional	1.87	PC coffee free trade
7	6	1	conventional	0.125	PC tea
7	15	1	conventional	0.738	PC preserves
7	5	1	conventional	1.864	PC maple syrup pure
7	5	1	conventional	0.599	PC maple syrup reg
7	15	1	conventional	0.798	PC vinegar
7	15	1	conventional	0.999	PC olive oil
7	4	1	conventional	0.353	PC pasta
7	7	1	conventional	0.155	PC canned tomatoes
7	7	1	conventional	0.276	PC canned beans/ peas/ etc
7	10	1	conventional	0.552	PC pasta sauce
7	4	1	conventional	0.436	PC rice
7	3	1	conventional	0.498	PC crackers
7	7	1	conventional	0.588	CAMB soup
7	10	1	conventional	0.199	PC ketchup
7	10	1	conventional	0.524	KRAFT salad dressing
7	2	1	conventional	0.218	carrots mini
7	2	1	conventional	0.145	onions
7	2	1	conventional	0.194	sweet potatoes
7	1	1	conventional	0.189	apples red delicious
7	1	1	conventional	0.238	apples granny smith
7	1	1	conventional	0.238	apples gala
7	2	1	conventional	1.98	cauliflower
7	2	1	conventional	1.98	celery
7	2	1	conventional	1.5	romaine 3pk
7	1	1	conventional	0.169	bananas
7	1	1	conventional	0.175	oranges
7	1	1	conventional	0.211	grapes
7	2	1	conventional	0.736	avacados
7	3	1	conventional	0.63	choclate chips
7	3	1	conventional	0.88	almonds
7	3	1	conventional	1.88	walnut crumbs
7	3	1	conventional	2.39	cashews
7	3	1	conventional	1.4	pumpkin seeds
7	3	1	conventional	0.68	sunflower seeds
7	3	1	conventional	0.22	popcorn
7	4	1	conventional	0.23	long grain brown rice
7	3	1	conventional	0.88	crystalized gignger
7	3	1	conventional	0.55	sultan raisnins
7	3	1	conventional	1.08	choclate almonds
7	5	1	conventional	0.18	white sugar
6	14	1	conventional	0.158	PC soy bev
6	14	1	conventional	0.228	PC Juice
6	11	1	conventional	1.698	CB cheese
6	11	1	conventional	1.663	PC cheese
6	11	1	conventional	1.227	PC butter
6	11	1	conventional	1.315	LACT butter
6	11	1	conventional	0.445	PC yogurt
6	11	1	conventional	0.119	FM milk
6	11	1	conventional	0.657	DANONE yogurt
6	11	1	conventional	0.436	BEAT sour cream
6	11	1	conventional	0.658	FM cottage cheese
6	12	1	conventional	0.266	PC eggs
6	9	1	conventional	0.838	EGGO waffles
6	8	1	conventional	0.973	McCAINS pizza
6	8	1	conventional	0.614	DELISSIO pizza
6	9	1	conventional	0.549	ElMONTE burritos
6	9	1	conventional	0.996	B&J ice cream
6	4	1	conventional	0.948	PC cereal
6	4	1	conventional	0.831	PC Instant oatmeal
6	4	1	conventional	0.663	KELLOG cereal
6	6	1	conventional	1.87	PC coffee free trade
6	6	1	conventional	0.125	PC tea
6	15	1	conventional	0.738	PC preserves
6	5	1	conventional	1.864	PC maple syrup pure
6	5	1	conventional	0.599	PC maple syrup reg
6	15	1	conventional	0.798	PC vinegar
6	15	1	conventional	0.999	PC olive oil
6	4	1	conventional	0.353	PC pasta
6	7	1	conventional	0.155	PC canned tomatoes
6	7	1	conventional	0.276	PC canned beans/ peas/ etc
6	10	1	conventional	0.552	PC pasta sauce
6	4	1	conventional	0.436	PC rice
6	3	1	conventional	0.498	PC crackers
6	7	1	conventional	0.588	CAMB soup
6	10	1	conventional	0.199	PC ketchup
6	10	1	conventional	0.524	KRAFT salad dressing
6	2	1	conventional	0.218	carrots mini
6	2	1	conventional	0.145	onions
6	2	1	conventional	0.194	sweet potatoes
6	1	1	conventional	0.189	apples red delicious
6	1	1	conventional	0.238	apples granny smith
6	1	1	conventional	0.238	apples gala
6	2	1	conventional	3.48	cauliflower
6	2	1	conventional	1.98	celery
6	2	1	conventional	1.5	romaine 3pk
6	1	1	conventional	0.169	bananas
6	1	1	conventional	0.175	oranges
6	1	1	conventional	0.211	grapes
6	2	1	conventional	0.736	avacados
6	3	1	conventional	0.63	choclate chips
6	3	1	conventional	0.88	almonds
6	3	1	conventional	1.88	walnut crumbs
6	3	1	conventional	2.39	cashews
6	3	1	conventional	1.4	pumpkin seeds
6	3	1	conventional	0.68	sunflower seeds
6	3	1	conventional	0.22	popcorn
6	4	1	conventional	0.23	long grain brown rice
6	3	1	conventional	0.88	crystalized gignger
6	3	1	conventional	0.55	sultan raisnins
6	3	1	conventional	1.08	choclate almonds
6	5	1	conventional	0.18	white sugar
5	14	1	conventional	0.158	PC soy bev
5	14	1	conventional	0.217	PC Juice
5	11	1	conventional	1.698	CB cheese
5	11	1	conventional	1.16	PC cheese
5	11	1	conventional	1.227	PC butter
5	11	1	conventional	1.315	LACT butter
5	11	1	conventional	0.383	PC yogurt
5	11	1	conventional	0.119	FM milk
5	11	1	conventional	0.46	DANONE yogurt
5	11	1	conventional	0.558	BEAT sour cream
5	11	1	conventional	0.639	FM cottage cheese
5	12	1	conventional	0.308	PC eggs
5	9	1	conventional	0.838	EGGO waffles
5	8	1	conventional	0.973	McCAINS pizza
5	8	1	conventional	0.674	DELISSIO pizza
5	9	1	conventional	0.549	ElMONTE burritos
5	9	1	conventional	0.996	B&J ice cream
5	4	1	conventional	0.887	PC cereal
5	4	1	conventional	0.831	PC Instant oatmeal
5	4	1	conventional	0.663	KELLOG cereal
5	6	1	conventional	1.87	PC coffee free trade
5	6	1	conventional	0.125	PC tea
5	15	1	conventional	0.796	PC preserves
5	5	1	conventional	1.864	PC maple syrup pure
5	5	1	conventional	0.399	PC maple syrup reg
5	15	1	conventional	0.798	PC vinegar
5	15	1	conventional	1.298	PC olive oil
5	4	1	conventional	0.353	PC pasta
5	7	1	conventional	0.155	PC canned tomatoes
5	7	1	conventional	0.276	PC canned beans/ peas/ etc
5	10	1	conventional	0.552	PC pasta sauce
5	4	1	conventional	0.255	PC rice
5	3	1	conventional	0.498	PC crackers
5	7	1	conventional	0.588	CAMB soup
5	10	1	conventional	0.199	PC ketchup
5	10	1	conventional	0.735	KRAFT salad dressing
5	2	1	conventional	0.328	carrots mini
5	2	1	conventional	0.145	onions
5	2	1	conventional	0.194	sweet potatoes
5	1	1	conventional	0.263	apples red delicious
5	1	1	conventional	0.238	apples granny smith
5	1	1	conventional	0.238	apples gala
5	2	1	conventional	3.48	cauliflower
5	2	1	conventional	1.98	celery
5	2	1	conventional	1.5	romaine 3pk
5	1	1	conventional	0.169	bananas
5	1	1	conventional	0.175	oranges
5	1	1	conventional	0.211	grapes
5	2	1	conventional	0.996	avacados
5	3	1	conventional	0.63	choclate chips
5	3	1	conventional	0.88	almonds
5	3	1	conventional	1.88	walnut crumbs
5	3	1	conventional	2.39	cashews
5	3	1	conventional	1.4	pumpkin seeds
5	3	1	conventional	0.68	sunflower seeds
5	3	1	conventional	0.22	popcorn
5	4	1	conventional	0.23	long grain brown rice
5	3	1	conventional	0.88	crystalized gignger
5	3	1	conventional	0.55	sultan raisnins
5	3	1	conventional	1.08	choclate almonds
5	5	1	conventional	0.18	white sugar
4	14	1	conventional	0.158	PC soy bev
4	14	1	conventional	0.217	PC Juice
4	11	1	conventional	1.848	CB cheese
4	11	1	conventional	1.698	PC cheese
4	11	1	conventional	1.227	PC butter
4	11	1	conventional	1.315	LACT butter
4	11	1	conventional	0.275	PC yogurt
4	11	1	conventional	0.119	FM milk
4	11	1	conventional	0.657	DANONE yogurt
4	11	1	conventional	0.558	BEAT sour cream
4	11	1	conventional	0.465	FM cottage cheese
4	12	1	conventional	0.308	PC eggs
4	9	1	conventional	0.704	EGGO waffles
4	8	1	conventional	0.973	McCAINS pizza
4	8	1	conventional	0.83	DELISSIO pizza
4	9	1	conventional	0.331	ElMONTE burritos
4	9	1	conventional	0.996	B&J ice cream
4	4	1	conventional	0.911	PC cereal
4	4	1	conventional	0.831	PC Instant oatmeal
4	4	1	conventional	0.611	KELLOG cereal
4	6	1	conventional	1.87	PC coffee free trade
4	6	1	conventional	0.125	PC tea
4	15	1	conventional	0.796	PC preserves
4	5	1	conventional	1.864	PC maple syrup pure
4	5	1	conventional	0.372	PC maple syrup reg
4	15	1	conventional	0.798	PC vinegar
4	15	1	conventional	1.298	PC olive oil
4	4	1	conventional	0.353	PC pasta
4	7	1	conventional	0.155	PC canned tomatoes
4	7	1	conventional	0.276	PC canned beans/ peas/ etc
4	10	1	conventional	0.552	PC pasta sauce
4	4	1	conventional	0.255	PC rice
4	3	1	conventional	0.716	PC crackers
4	7	1	conventional	0.525	CAMB soup
4	10	1	conventional	0.199	PC ketchup
4	10	1	conventional	0.625	KRAFT salad dressing
4	2	1	conventional	0.272	carrots mini
4	2	1	conventional	0.107	onions
4	2	1	conventional	0.194	sweet potatoes
4	1	1	conventional	0.263	apples red delicious
4	1	1	conventional	0.256	apples granny smith
4	1	1	conventional	0.184444	apples gala
4	2	1	conventional	2.97	cauliflower
4	2	1	conventional	0.97	celery
4	2	1	conventional	2.5	romaine 3pk
4	1	1	conventional	0.169	bananas
4	1	1	conventional	0.175	oranges
4	1	1	conventional	0.434	grapes
4	2	1	conventional	0.996	avacados
4	3	1	conventional	0.63	choclate chips
4	3	1	conventional	0.88	almonds
4	3	1	conventional	1.88	walnut crumbs
4	3	1	conventional	2.39	cashews
4	3	1	conventional	1.4	pumpkin seeds
4	3	1	conventional	0.68	sunflower seeds
4	3	1	conventional	0.22	popcorn
4	4	1	conventional	0.23	long grain brown rice
4	3	1	conventional	0.88	crystalized gignger
4	3	1	conventional	0.55	sultan raisnins
4	3	1	conventional	1.08	choclate almonds
4	5	1	conventional	0.18	white sugar
3	14	1	conventional	0.158	PC soy bev
3	14	1	conventional	0.188	PC Juice
3	11	1	conventional	1.698	CB cheese
3	11	1	conventional	1.663	PC cheese
3	11	1	conventional	1.227	PC butter
3	11	1	conventional	1.315	LACT butter
3	11	1	conventional	0.445	PC yogurt
3	11	1	conventional	0.119	FM milk
3	11	1	conventional	0.458	DANONE yogurt
3	11	1	conventional	0.558	BEAT sour cream
3	11	1	conventional	0.478	FM cottage cheese
3	12	1	conventional	0.358	PC eggs
3	9	1	conventional	0.838	EGGO waffles
3	8	1	conventional	0.973	McCAINS pizza
3	8	1	conventional	0.592	DELISSIO pizza
3	9	1	conventional	0.331	ElMONTE burritos
3	9	1	conventional	0.794	B&J ice cream
3	4	1	conventional	0.911	PC cereal
3	4	1	conventional	0.831	PC Instant oatmeal
3	4	1	conventional	0.397	KELLOG cereal
3	6	1	conventional	1.87	PC coffee free trade
3	6	1	conventional	0.125	PC tea
3	15	1	conventional	0.796	PC preserves
3	5	1	conventional	1.864	PC maple syrup pure
3	5	1	conventional	0.399	PC maple syrup reg
3	15	1	conventional	0.798	PC vinegar
3	15	1	conventional	1.298	PC olive oil
3	4	1	conventional	0.353	PC pasta
3	7	1	conventional	0.124	PC canned tomatoes
3	7	1	conventional	0.22	PC canned beans/ peas/ etc
3	10	1	conventional	0.552	PC pasta sauce
3	4	1	conventional	0.255	PC rice
3	3	1	conventional	0.716	PC crackers
3	7	1	conventional	0.588	CAMB soup
3	10	1	conventional	0.565	PC ketchup
3	10	1	conventional	0.735	KRAFT salad dressing
3	2	1	conventional	0.217778	carrots mini
3	2	1	conventional	0.145926	onions
3	2	1	conventional	0.195556	sweet potatoes
3	1	1	conventional	0.265778	apples red delicious
3	1	1	conventional	0.24	apples granny smith
3	1	1	conventional	0.184444	apples gala
3	2	1	conventional	2.58	cauliflower
3	2	1	conventional	1.98	celery
3	2	1	conventional	2.5	romaine 3pk
3	1	1	conventional	0.171111	bananas
3	1	1	conventional	0.176889	oranges
3	1	1	conventional	0.262222	grapes
3	2	1	conventional	0.996	avacados
3	3	1	conventional	0.63	choclate chips
3	3	1	conventional	1.09	almonds
3	3	1	conventional	1.88	walnut crumbs
3	3	1	conventional	1.93	cashews
3	3	1	conventional	1.4	pumpkin seeds
3	3	1	conventional	0.68	sunflower seeds
3	3	1	conventional	0.22	popcorn
3	4	1	conventional	0.23	long grain brown rice
3	3	1	conventional	0.88	crystalized gignger
3	3	1	conventional	0.62	sultan raisnins
3	3	1	conventional	1.08	choclate almonds
3	5	1	conventional	0.18	white sugar
2	14	1	conventional	0.158	PC soy bev
2	14	1	conventional	0.188	PC Juice
2	11	1	conventional	1.698	CB cheese
2	11	1	conventional	1.663	PC cheese
2	11	1	conventional	1.227	PC butter
2	11	1	conventional	1.403	LACT butter
2	11	1	conventional	0.445	PC yogurt
2	11	1	conventional	0.119	FM milk
2	11	1	conventional	0.657	DANONE yogurt
2	11	1	conventional	0.558	BEAT sour cream
2	11	1	conventional	0.386	FM cottage cheese
2	12	1	conventional	0.346	PC eggs
2	9	1	conventional	0.838	EGGO waffles
2	8	1	conventional	0.973	McCAINS pizza
2	8	1	conventional	0.83	DELISSIO pizza
2	9	1	conventional	0.549	ElMONTE burritos
2	9	1	conventional	1.398	B&J ice cream
2	4	1	conventional	0.715	PC cereal
2	4	1	conventional	0.831	PC Instant oatmeal
2	4	1	conventional	0.396	KELLOG cereal
2	6	1	conventional	1.87	PC coffee free trade
2	6	1	conventional	0.125	PC tea
2	15	1	conventional	0.796	PC preserves
2	5	1	conventional	1.864	PC maple syrup pure
2	5	1	conventional	1.864	PC maple syrup reg
2	15	1	conventional	0.798	PC vinegar
2	15	1	conventional	1.298	PC olive oil
2	4	1	conventional	0.287	PC pasta
2	7	1	conventional	0.162	PC canned tomatoes
2	7	1	conventional	0.22	PC canned beans/ peas/ etc
2	10	1	conventional	0.552	PC pasta sauce
2	4	1	conventional	0.255	PC rice
2	3	1	conventional	0.716	PC crackers
2	7	1	conventional	0.588	CAMB soup
2	10	1	conventional	0.249	PC ketchup
2	10	1	conventional	0.415	KRAFT salad dressing
2	2	1	conventional	0.328	carrots mini
2	2	1	conventional	0.144853	onions
2	2	1	conventional	0.194	sweet potatoes
2	1	1	conventional	0.263	apples red delicious
2	1	1	conventional	0.238	apples granny smith
2	1	1	conventional	0.184444	apples gala
2	2	1	conventional	2.97	cauliflower
2	2	1	conventional	1.98	celery
2	2	1	conventional	2.5	romaine 3pk
2	1	1	conventional	0.169	bananas
2	1	1	conventional	0.176889	oranges
2	1	1	conventional	0.434	grapes
2	2	1	conventional	0.996	avacados
2	3	1	conventional	0.63	choclate chips
2	3	1	conventional	1.09	almonds
2	3	1	conventional	1.88	walnut crumbs
2	3	1	conventional	2.39	cashews
2	3	1	conventional	1.4	pumpkin seeds
2	3	1	conventional	0.68	sunflower seeds
2	3	1	conventional	0.22	popcorn
2	4	1	conventional	0.23	long grain brown rice
2	3	1	conventional	0.88	crystalized gignger
2	3	1	conventional	0.66	sultan raisnins
2	3	1	conventional	1.08	choclate almonds
2	5	1	conventional	0.18	white sugar
1	14	1	conventional	0.158	PC soy bev
1	14	1	conventional	0.228	PC Juice
1	11	1	conventional	1.698	CB cheese
1	11	1	conventional	1.848	PC cheese
1	11	1	conventional	1.227	PC butter
1	11	1	conventional	1.315	LACT butter
1	11	1	conventional	0.445	PC yogurt
1	11	1	conventional	0.119	FM milk
1	11	1	conventional	0.657	DANONE yogurt
1	11	1	conventional	0.558	BEAT sour cream
1	11	1	conventional	0.639	FM cottage cheese
1	12	1	conventional	0.349	PC eggs
1	9	1	conventional	0.838	EGGO waffles
1	8	1	conventional	0.973	McCAINS pizza
1	8	1	conventional	0.712	DELISSIO pizza
1	9	1	conventional	0.549	ElMONTE burritos
1	9	1	conventional	0.994	B&J ice cream
1	4	1	conventional	0.882	PC cereal
1	4	1	conventional	0.831	PC Instant oatmeal
1	4	1	conventional	0.465	KELLOG cereal
1	6	1	conventional	1.87	PC coffee free trade
1	6	1	conventional	0.125	PC tea
1	15	1	conventional	0.796	PC preserves
1	5	1	conventional	1.864	PC maple syrup pure
1	5	1	conventional	1.864	PC maple syrup reg
1	15	1	conventional	0.798	PC vinegar
1	15	1	conventional	1.298	PC olive oil
1	4	1	conventional	0.387	PC pasta
1	7	1	conventional	0.162	PC canned tomatoes
1	7	1	conventional	0.276	PC canned beans/ peas/ etc
1	10	1	conventional	0.368	PC pasta sauce
1	4	1	conventional	0.255	PC rice
1	3	1	conventional	0.498	PC crackers
1	7	1	conventional	0.352	CAMB soup
1	10	1	conventional	0.249	PC ketchup
1	10	1	conventional	0.522	KRAFT salad dressing
1	2	1	conventional	0.216097	carrots mini
1	2	1	conventional	0.144853	onions
1	2	1	conventional	0.19426	sweet potatoes
1	1	1	conventional	0.264018	apples red delicious
1	1	1	conventional	0.238411	apples granny smith
1	1	1	conventional	0.184444	apples gala
1	2	1	conventional	2.97	cauliflower
1	2	1	conventional	1.98	celery
1	2	1	conventional	2.5	romaine 3pk
1	1	1	conventional	0.169978	bananas
1	1	1	conventional	0.176889	oranges
1	1	1	conventional	0.434879	grapes
1	2	1	conventional	0.996	avacados
1	3	1	conventional	0.63	choclate chips
1	3	1	conventional	1.09	almonds
1	3	1	conventional	1.88	walnut crumbs
1	3	1	conventional	2.39	cashews
1	3	1	conventional	1.4	pumpkin seeds
1	3	1	conventional	0.68	sunflower seeds
1	3	1	conventional	0.22	popcorn
1	4	1	conventional	0.23	long grain brown rice
1	3	1	conventional	0.88	crystalized gignger
1	3	1	conventional	0.72	sultan raisnins
1	3	1	conventional	1.08	choclate almonds
1	5	1	conventional	0.18	white sugar
7	2	2	conventional	3.69	cauliflower
6	2	2	conventional	3.69	cauliflower
5	2	2	conventional	3.49	cauliflower
4	2	2	conventional	2.99	cauliflower
3	2	2	conventional	2.99	cauliflower
2	2	2	conventional	2.99	cauliflower
1	2	2	conventional	2.99	cauliflower
5	7	2	conventional	3.683	VH coffee
4	7	2	conventional	3.683	VH coffee
7	7	2	conventional	2.421	WH coffee
6	7	2	conventional	2.421	WH coffee
5	7	2	conventional	2.421	WH coffee
4	7	2	conventional	2.861	WH coffee
3	7	2	conventional	2.861	WH coffee
2	7	2	conventional	2.861	WH coffee
1	7	2	conventional	2.861	WH coffee
7	7	2	conventional	3.683	VH coffee
6	7	2	conventional	3.683	VH coffee
3	6	2	conventional	2.664	Camp maple syrup
2	6	2	conventional	2.664	Camp maple syrup
1	6	2	conventional	2.664	Camp maple syrup
3	7	2	conventional	3.362	VH coffee
2	7	2	conventional	3.362	VH coffee
1	7	2	conventional	3.362	VH coffee
7	12	2	conventional	1.99667	Comp cheese
6	12	2	conventional	1.99667	Comp cheese
5	12	2	conventional	1.99667	Comp cheese
4	12	2	conventional	1.997	Comp cheese
7	6	2	conventional	2.931	Camp maple syrup
6	6	2	conventional	2.931	Camp maple syrup
5	6	2	conventional	2.931	Camp maple syrup
4	6	2	conventional	2.931	Camp maple syrup
3	12	2	conventional	1.997	Comp cheese
2	12	2	conventional	1.997	Comp cheese
1	12	2	conventional	1.997	Comp cheese
7	2	2	conventional	1.99	broccoli
6	2	2	conventional	2.49	broccoli
5	2	2	conventional	1.29	broccoli
4	2	2	conventional	1.99	broccoli
3	2	2	conventional	1.99	broccoli
2	2	2	conventional	1.99	broccoli
1	2	2	conventional	1.99	broccoli
7	6	2	conventional	0.399	Comp maple syrup
6	6	2	conventional	0.399	Comp maple syrup
5	6	2	conventional	0.399	Comp maple syrup
4	6	2	conventional	0.399	Comp maple syrup
3	6	2	conventional	0.332	Comp maple syrup
2	6	2	conventional	0.332	Comp maple syrup
1	6	2	conventional	0.332	Comp maple syrup
7	13	2	conventional	1.06786	Eggo waffles
6	13	2	conventional	1.068	Eggo waffles
5	13	2	conventional	1.068	Eggo waffles
4	13	2	conventional	1.068	Eggo waffles
3	13	2	conventional	1.068	Eggo waffles
2	13	2	conventional	1.068	Eggo waffles
1	13	2	conventional	0.711	Eggo waffles
7	3	2	conventional	1.263	Planters peanuts
6	3	2	conventional	1.23	Planters peanuts
5	3	2	conventional	1.23	Planters peanuts
4	3	2	conventional	1.263	Planters peanuts
3	3	2	conventional	1.263	Planters peanuts
2	3	2	conventional	1.263	Planters peanuts
1	3	2	conventional	1.263	Planters peanuts
7	2	2	conventional	1.58	green onions
6	2	2	conventional	1	green onions
5	2	2	conventional	1.38	green onions
4	2	2	conventional	1.38	green onions
3	2	2	conventional	1.38	green onions
2	2	2	conventional	1.38	green onions
1	2	2	conventional	1.38	green onions
7	6	2	conventional	1.198	Comp honey
6	6	2	conventional	1.198	Comp honey
5	6	2	conventional	1.198	Comp honey
4	6	2	conventional	1.198	Comp honey
3	6	2	conventional	1.098	Comp honey
2	6	2	conventional	1.098	Comp honey
1	6	2	conventional	1.098	Comp honey
7	10	2	conventional	1.196	Comp jam
6	10	2	conventional	1.196	Comp jam
5	10	2	conventional	1.196	Comp jam
4	10	2	conventional	1.196	Comp jam
7	4	2	conventional	0.277	Comp pasta
6	4	2	conventional	0.277	Comp pasta
5	4	2	conventional	0.277	Comp pasta
4	4	2	conventional	0.277	Comp pasta
3	4	2	conventional	0.277	Comp pasta
2	4	2	conventional	0.277	Comp pasta
1	4	2	conventional	0.277	Comp pasta
7	16	2	conventional	0.633	sunflower oil
6	16	2	conventional	0.633	sunflower oil
5	16	2	conventional	0.633	sunflower oil
4	16	2	conventional	0.633	sunflower oil
3	16	2	conventional	0.633	sunflower oil
2	16	2	conventional	0.633	sunflower oil
1	16	2	conventional	0.686	sunflower oil
7	5	2	conventional	0.947	Quaker granola
6	5	2	conventional	0.509	Quaker granola
5	5	2	conventional	0.947	Quaker granola
4	5	2	conventional	0.947	Quaker granola
3	5	2	conventional	0.947	Quaker granola
2	5	2	conventional	0.947	Quaker granola
1	5	2	conventional	0.509	Quaker granola
7	11	2	conventional	1.012	French's mustard
6	11	2	conventional	1.012	French's mustard
5	11	2	conventional	1.012	French's mustard
4	11	2	conventional	0.612	French's mustard
3	11	2	conventional	1.012	French's mustard
2	11	2	conventional	1.012	French's mustard
1	11	2	conventional	1.012	French's mustard
3	10	2	conventional	0.996	Comp jam
2	10	2	conventional	0.996	Comp jam
1	10	2	conventional	0.996	Comp jam
7	4	2	conventional	0.879	Catelli pasta
6	4	2	conventional	0.879	Catelli pasta
5	4	2	conventional	0.879	Catelli pasta
4	4	2	conventional	0.644	Catelli pasta
3	4	2	conventional	0.644	Catelli pasta
2	4	2	conventional	0.644	Catelli pasta
1	4	2	conventional	0.644	Catelli pasta
7	5	2	conventional	0.732	Comp granola
6	5	2	conventional	0.732	Comp granola
5	5	2	conventional	0.732	Comp granola
4	5	2	conventional	0.732	Comp granola
3	5	2	conventional	0.705	Comp granola
2	5	2	conventional	0.705	Comp granola
1	5	2	conventional	0.599	Comp granola
7	5	2	conventional	0.909	Comp instant oatmeal
6	5	2	conventional	0.909	Comp instant oatmeal
5	5	2	conventional	0.909	Comp instant oatmeal
4	5	2	conventional	0.909	Comp instant oatmeal
3	5	2	conventional	0.778646	Comp instant oatmeal
2	5	2	conventional	0.779	Comp instant oatmeal
1	5	2	conventional	0.779	Comp instant oatmeal
7	8	2	conventional	0.374	Heinz canned beans/peas/corn/etc
6	8	2	conventional	0.251	Heinz canned beans/peas/corn/etc
5	8	2	conventional	0.374	Heinz canned beans/peas/corn/etc
4	8	2	conventional	0.374	Heinz canned beans/peas/corn/etc
3	8	2	conventional	0.374	Heinz canned beans/peas/corn/etc
2	8	2	conventional	0.374	Heinz canned beans/peas/corn/etc
1	8	2	conventional	0.251	Heinz canned beans/peas/corn/etc
7	3	2	conventional	0.742	Comp salsa
6	3	2	conventional	0.742	Comp salsa
5	3	2	conventional	0.742	Comp salsa
4	3	2	conventional	0.742	Comp salsa
1	3	2	conventional	0.742	Comp salsa
7	5	2	conventional	0.443	Coyote pancake mix
6	5	2	conventional	0.443	Coyote pancake mix
5	5	2	conventional	0.443	Coyote pancake mix
4	5	2	conventional	0.443	Coyote pancake mix
3	5	2	conventional	0.388	Coyote pancake mix
2	5	2	conventional	0.388	Coyote pancake mix
1	5	2	conventional	0.388	Coyote pancake mix
7	11	2	conventional	0.66	Classico pasta sauce
6	11	2	conventional	0.691	Classico pasta sauce
5	11	2	conventional	0.691	Classico pasta sauce
4	11	2	conventional	0.691	Classico pasta sauce
3	11	2	conventional	0.691	Classico pasta sauce
2	11	2	conventional	0.691	Classico pasta sauce
1	11	2	conventional	0.691	Classico pasta sauce
3	15	2	conventional	0.496	RWK juice
2	15	2	conventional	0.496	RWK juice
1	15	2	conventional	0.496	RWK juice
3	11	2	conventional	0.572	Heinz ketchup
2	11	2	conventional	0.572	Heinz ketchup
1	11	2	conventional	0.572	Heinz ketchup
7	11	2	conventional	0.499	Comp pasta sauce
6	11	2	conventional	0.356	Comp pasta sauce
5	11	2	conventional	0.356	Comp pasta sauce
4	11	2	conventional	0.356	Comp pasta sauce
3	11	2	conventional	0.499	Comp pasta sauce
2	11	2	conventional	0.499	Comp pasta sauce
1	11	2	conventional	0.499	Comp pasta sauce
3	3	2	conventional	0.742	Comp salsa
2	3	2	conventional	0.742	Comp salsa
7	11	2	conventional	0.505	Heinz ketchup
6	11	2	conventional	0.505	Heinz ketchup
5	11	2	conventional	0.532	Heinz ketchup
4	11	2	conventional	0.399	Heinz ketchup
7	6	2	conventional	0.399	Redpath sugar
6	6	2	conventional	0.399	Redpath sugar
5	6	2	conventional	0.399	Redpath sugar
4	6	2	conventional	0.289	Redpath sugar
3	6	2	conventional	0.289	Redpath sugar
2	6	2	conventional	0.289	Redpath sugar
1	6	2	conventional	0.289	Redpath sugar
5	15	2	conventional	0.443	RWK juice
4	15	2	conventional	0.443	RWK juice
5	15	2	conventional	0.349	Ceres juice
4	15	2	conventional	0.349	Ceres juice
7	15	2	conventional	0.349	Ceres juice
6	15	2	conventional	0.349	Ceres juice
3	4	2	conventional	0.399	UncleBen rice
2	4	2	conventional	0.399	UncleBen rice
1	4	2	conventional	0.399	UncleBen rice
7	10	2	conventional	0.498	Comp peanut butter
6	10	2	conventional	0.498	Comp peanut butter
5	10	2	conventional	0.498	Comp peanut butter
4	10	2	conventional	0.498	Comp peanut butter
3	10	2	conventional	0.478	Comp peanut butter
2	10	2	conventional	0.478	Comp peanut butter
1	10	2	conventional	0.478	Comp peanut butter
3	15	2	conventional	0.349	Ceres juice
2	15	2	conventional	0.349	Ceres juice
1	15	2	conventional	0.349	Ceres juice
4	4	2	conventional	0.389	UncleBen rice
7	2	2	conventional	0.438	Dandy celery
7	11	2	conventional	0.399	Comp ketchup
6	2	2	conventional	0.548	Dandy celery
6	11	2	conventional	0.399	Comp ketchup
5	2	2	conventional	0.548	Dandy celery
5	11	2	conventional	0.399	Comp ketchup
4	2	2	conventional	0.438	Dandy celery
4	11	2	conventional	0.399	Comp ketchup
3	2	2	conventional	0.35	Comp baby carrots
3	2	2	conventional	0.438	Dandy celery
3	11	2	conventional	0.465	Comp ketchup
2	2	2	conventional	0.35	Comp baby carrots
2	2	2	conventional	0.438	Dandy celery
2	11	2	conventional	0.465	Comp ketchup
1	2	2	conventional	0.22	Comp baby carrots
1	2	2	conventional	0.438	Dandy celery
1	11	2	conventional	0.465	Comp ketchup
7	2	2	conventional	0.782	Comp romaine
6	2	2	conventional	0.782	Comp romaine
5	2	2	conventional	0.782	Comp romaine
4	2	2	conventional	0.782	Comp romaine
3	2	2	conventional	0.782	Comp romaine
2	2	2	conventional	0.782	Comp romaine
1	2	2	conventional	0.782	Comp romaine
7	11	2	conventional	0.629	Comp salad dressing
6	11	2	conventional	0.629	Comp salad dressing
5	11	2	conventional	0.629	Comp salad dressing
4	11	2	conventional	0.419	Comp salad dressing
3	11	2	conventional	0.419	Comp salad dressing
2	11	2	conventional	0.419	Comp salad dressing
1	11	2	conventional	0.419	Comp salad dressing
7	4	2	conventional	0.399	UncleBen rice
6	4	2	conventional	0.399	UncleBen rice
5	4	2	conventional	0.389	UncleBen rice
7	15	2	conventional	0.443	RWK juice
6	15	2	conventional	0.443	RWK juice
7	4	2	conventional	0.332	Comp rice
6	4	2	conventional	0.421	Comp rice
5	4	2	conventional	0.421	Comp rice
4	4	2	conventional	0.41	Comp rice
3	4	2	conventional	0.421	Comp rice
2	4	2	conventional	0.421	Comp rice
1	4	2	conventional	0.421	Comp rice
4	15	2	conventional	0.183	Comp juice
7	9	2	conventional	0.332	CB broth
6	9	2	conventional	0.332	CB broth
5	9	2	conventional	0.332	CB broth
4	9	2	conventional	0.332	CB broth
3	9	2	conventional	0.277	CB broth
2	9	2	conventional	0.332	CB broth
1	9	2	conventional	0.332	CB broth
7	2	2	conventional	0.35	Comp baby carrots
6	2	2	conventional	0.35	Comp baby carrots
5	2	2	conventional	0.35	Comp baby carrots
4	2	2	conventional	0.35	Comp baby carrots
7	1	2	conventional	0.292	Comp apples
6	1	2	conventional	0.292	Comp apples
5	1	2	conventional	0.292	Comp apples
4	1	2	conventional	0.292	Comp apples
3	1	2	conventional	0.292	Comp apples
2	1	2	conventional	0.292	Comp apples
1	1	2	conventional	0.292	Comp apples
7	8	2	conventional	0.25	Comp canned tomatoes
6	8	2	conventional	0.25	Comp canned tomatoes
5	8	2	conventional	0.25	Comp canned tomatoes
4	8	2	conventional	0.162	Comp canned tomatoes
3	8	2	conventional	0.162	Comp canned tomatoes
2	8	2	conventional	0.162	Comp canned tomatoes
1	8	2	conventional	0.162	Comp canned tomatoes
3	12	2	conventional	0.174	DL milk
2	12	2	conventional	0.174	DL milk
1	12	2	conventional	0.174	DL milk
7	1	2	conventional	0.198	orange
6	1	2	conventional	0.198	orange
5	1	2	conventional	0.198	orange
4	1	2	conventional	0.198	orange
3	1	2	conventional	0.219	orange
2	1	2	conventional	0.198	orange
1	1	2	conventional	0.198	orange
7	12	2	conventional	0.174	DL milk
6	12	2	conventional	0.164	DL milk
5	12	2	conventional	0.174	DL milk
4	12	2	conventional	0.174	DL milk
7	15	2	conventional	0.185	Comp juice
6	15	2	conventional	0.185	Comp juice
5	15	2	conventional	0.185	Comp juice
3	13	2	conventional	0.253	SoGoods soy bev
2	13	2	conventional	0.253	SoGoods soy bev
1	13	2	conventional	0.253	SoGoods soy bev
3	15	2	conventional	0.183	Comp juice
2	15	2	conventional	0.183	Comp juice
1	15	2	conventional	0.183	Comp juice
7	2	2	conventional	0.186	onions
6	2	2	conventional	0.186	onions
5	2	2	conventional	0.197	onions
4	2	2	conventional	0.197	onions
3	2	2	conventional	0.197	onions
2	2	2	conventional	0.197	onions
1	2	2	conventional	0.197	onions
7	13	2	conventional	0.243	SoGoods soy bev
7	15	2	conventional	0.211	Comp soy bev
6	13	2	conventional	0.243	SoGoods soy bev
6	15	2	conventional	0.211	Comp soy bev
5	13	2	conventional	0.243	SoGoods soy bev
5	15	2	conventional	0.211	Comp soy bev
4	13	2	conventional	0.243	SoGoods soy bev
4	15	2	conventional	0.211	Comp soy bev
3	15	2	conventional	0.211	Comp soy bev
2	15	2	conventional	0.211	Comp soy bev
1	15	2	conventional	0.211	Comp soy bev
7	2	3	conventional	0.659	white mushroom
7	1	3	conventional	0.439294	fuji apples
7	1	3	conventional	0.438	granny smith apples
7	1	3	conventional	0.438	pinklady apples
7	2	3	conventional	1.99	avacados
7	1	3	conventional	0.350993	pears
7	1	3	conventional	0.129	oranges
7	1	3	conventional	0.221778	grapefuit
7	1	3	conventional	0.59	kiwi
7	1	3	conventional	0.174393	cantaloupe
7	1	3	conventional	0.196468	honeydew
7	1	3	conventional	2.99	watermelon
7	2	3	conventional	0.372	tomatoes
7	2	3	conventional	0.551876	grape tomatoes
7	2	3	conventional	0.284768	acorn squash
7	2	3	conventional	0.184444	onions
7	2	3	conventional	0.349	garlic
7	2	3	conventional	0.284768	yams
7	2	3	conventional	0.199556	red potatoes
7	2	3	conventional	0.504	broccoli
7	2	3	conventional	2.79	beet bunch
7	2	3	conventional	0.298889	peeled carrots
7	2	3	conventional	0.79	cilantro
7	2	3	conventional	3	romaine
7	2	3	conventional	0.504	celery
7	2	3	conventional	1.79	head of lettuce
7	2	3	conventional	3.49	cauliflower
7	2	3	conventional	0.659	peppers green
7	2	3	conventional	0.548	peppers yellow/orange/red
7	1	3	conventional	0.439294	strawberries
7	1	3	conventional	0.880795	blueberries
7	1	3	conventional	2.93529	raspberries
7	2	3	conventional	0.218	zucchini
7	2	3	conventional	1.29	long english cucumber
7	1	3	conventional	0.549669	grapes
7	1	3	conventional	0.172	bananas
7	1	3	conventional	0.328	mangoes
7	2	3	conventional	0.076	lemons
7	2	3	conventional	0.66	corn on the cob
7	3	3	conventional	0.79	soynuts
7	3	3	conventional	1.79	trail mix
7	3	3	conventional	1.79	fruit and nut
7	3	3	conventional	2.39	almonds
7	3	3	conventional	2.59	cashews
7	3	3	conventional	0.89	sunflower seeds
7	3	3	conventional	1.79	pumpkin seeds
7	3	3	conventional	1.09	chocolate chips
7	4	3	conventional	0.49	basmati rice
7	3	3	conventional	0.39	popcorn
7	3	3	conventional	0.72	banana chips
7	3	3	conventional	0.69	raisins sultan
7	3	3	conventional	2.19	crystalized ginger
7	6	3	conventional	1.278	McKenzie creamed honey
7	6	3	conventional	1.33067	WF honey
7	6	3	conventional	2.744	WF Classics maple syrup
7	5	3	conventional	1.398	Spec.K vanilla almond
7	5	3	conventional	1.064	WF oatmeal
7	3	3	conventional	1.25	Kelloggs rice bar
7	10	3	conventional	0.798	WF peanut butter
7	7	3	conventional	3.522	VH coffee
7	7	3	conventional	2.861	UrbanFare coffee
7	7	3	conventional	3.978	Starbucks coffee
7	7	3	conventional	0.195	Stash tea
7	7	3	conventional	0.199	Celestial tea
7	9	3	conventional	0.555	CB broth
7	9	3	conventional	0.764085	CB soup
7	11	3	conventional	0.419	WF salad dressing
7	11	3	conventional	0.608	WF Classics salad dressing
7	11	3	conventional	0.398667	WF ketchup
7	11	3	conventional	0.599	Strubbs saurkraut
7	11	3	conventional	0.399	Bicks pickles
7	18	3	conventional	0.803448	WF Classics pizza
7	13	3	conventional	1.068	Eggo waffles
7	8	3	conventional	0.442593	Unico canned/beans/peas/etc
7	8	3	conventional	0.22037	WF canned beans/peas/etc
7	11	3	conventional	0.263235	WF tomato sauce
7	11	3	conventional	0.355714	WF pasta sauce
7	11	3	conventional	0.690769	classico pasta sauce
7	4	3	conventional	0.512857	Catelli penne
7	4	3	conventional	0.442593	WF pasta
7	4	3	conventional	0.2116	WF flour
7	12	3	conventional	0.165	DL milk
7	13	3	conventional	0.249	GE eggs
7	12	3	conventional	0.578	DL sour cream
7	12	3	conventional	0.66	Danone yogurt
7	12	3	conventional	0.97963	DL butter
7	12	3	conventional	2.27	Armstrong cheese
7	5	3	conventional	0.513	WF bread
7	14	3	conventional	0.659	ground beef
7	14	3	conventional	2.541	striploin
7	14	3	conventional	3.296	Ribeye
7	14	3	conventional	1.932	chicken breast
7	14	3	conventional	0.902	chicken thigh boneless
7	14	3	conventional	0.88	chicken drumstick
7	14	3	conventional	0.439	chicken whole
6	2	3	conventional	0.659	white mushroom
6	1	3	conventional	0.438	fuji apples
6	1	3	conventional	0.438	granny smith apples
6	1	3	conventional	0.442222	pinklady apples
6	2	3	conventional	1.99	avacados
6	1	3	conventional	0.35	pears
6	1	3	conventional	0.196	oranges
6	1	3	conventional	0.221778	grapefuit
6	1	3	conventional	0.59	kiwi
6	1	3	conventional	0.328	cantaloupe
6	1	3	conventional	0.438	honeydew
6	1	3	conventional	3.99	watermelon
6	2	3	conventional	0.284	tomatoes
6	2	3	conventional	0.664444	grape tomatoes
6	2	3	conventional	0.328	acorn squash
6	2	3	conventional	0.219	onions
6	2	3	conventional	0.349	garlic
6	2	3	conventional	0.328	yams
6	2	3	conventional	0.189	red potatoes
6	2	3	conventional	0.35	broccoli
6	2	3	conventional	2.49	beet bunch
6	2	3	conventional	0.298889	peeled carrots
6	2	3	conventional	0.99	cilantro
6	2	3	conventional	1.79	romaine
6	2	3	conventional	0.394	celery
6	2	3	conventional	2.49	head of lettuce
6	2	3	conventional	2.99	cauliflower
6	2	3	conventional	0.659	peppers green
6	2	3	conventional	0.879	peppers yellow/orange/red
6	1	3	conventional	0.57	strawberries
6	1	3	conventional	1.099	blueberries
6	1	3	conventional	2.935	raspberries
6	2	3	conventional	0.331111	zucchini
6	2	3	conventional	1.5	long english cucumber
6	1	3	conventional	0.328	grapes
6	1	3	conventional	0.172	bananas
6	1	3	conventional	0.284	mangoes
6	2	3	conventional	0.0766667	lemons
6	2	3	conventional	0.66	corn on the cob
6	3	3	conventional	0.79	soynuts
6	3	3	conventional	1.79	trail mix
6	3	3	conventional	1.34	fruit and nut
6	3	3	conventional	2.59	almonds
6	3	3	conventional	1.49	cashews
6	3	3	conventional	0.89	sunflower seeds
6	3	3	conventional	1.79	pumpkin seeds
6	3	3	conventional	0.69	chocolate chips
6	4	3	conventional	0.49	basmati rice
6	3	3	conventional	0.39	popcorn
6	3	3	conventional	0.72	banana chips
6	3	3	conventional	0.62	raisins sultan
6	3	3	conventional	2.19	crystalized ginger
6	6	3	conventional	1.278	McKenzie creamed honey
6	6	3	conventional	1.331	WF honey
6	6	3	conventional	2.744	WF Classics maple syrup
6	5	3	conventional	1.398	Spec.K vanilla almond
6	5	3	conventional	0.828	WF oatmeal
6	3	3	conventional	1.25	Kelloggs rice bar
6	10	3	conventional	0.798	WF peanut butter
6	7	3	conventional	3.202	VH coffee
6	7	3	conventional	2.861	UrbanFare coffee
6	7	3	conventional	3.978	Starbucks coffee
6	7	3	conventional	0.195	Stash tea
6	7	3	conventional	0.199	Celestial tea
6	9	3	conventional	0.332	CB broth
6	9	3	conventional	0.764085	CB soup
6	11	3	conventional	0.524	WF salad dressing
6	11	3	conventional	0.608	WF Classics salad dressing
6	11	3	conventional	0.399	WF ketchup
6	11	3	conventional	0.599	Strubbs saurkraut
6	11	3	conventional	0.399	Bicks pickles
6	18	3	conventional	0.803	WF Classics pizza
6	13	3	conventional	1.068	Eggo waffles
6	8	3	conventional	0.443	Unico canned/beans/peas/etc
6	8	3	conventional	0.12	WF canned beans/peas/etc
6	11	3	conventional	0.263235	WF tomato sauce
6	11	3	conventional	0.355714	WF pasta sauce
6	11	3	conventional	0.690769	classico pasta sauce
6	4	3	conventional	0.512857	Catelli penne
6	4	3	conventional	0.531111	WF pasta
6	4	3	conventional	0.2116	WF flour
6	12	3	conventional	0.165	DL milk
6	13	3	conventional	0.358	GE eggs
6	12	3	conventional	0.398	DL sour cream
6	12	3	conventional	0.66	Danone yogurt
6	12	3	conventional	1.165	DL butter
6	12	3	conventional	2.42	Armstrong cheese
6	5	3	conventional	0.102	WF bread
6	14	3	conventional	0.769	ground beef
6	14	3	conventional	2.511	striploin
6	14	3	conventional	3.296	Ribeye
6	14	3	conventional	1	chicken breast
6	14	3	conventional	0.902	chicken thigh boneless
6	14	3	conventional	0.836	chicken drumstick
6	14	3	conventional	0.549	chicken whole
5	2	3	conventional	0.659	white mushroom
5	1	3	conventional	0.438	fuji apples
5	1	3	conventional	0.438	granny smith apples
5	1	3	conventional	0.438	pinklady apples
5	2	3	conventional	1.99	avacados
5	1	3	conventional	0.35	pears
5	1	3	conventional	0.129	oranges
5	1	3	conventional	0.221778	grapefuit
5	1	3	conventional	0.59	kiwi
5	1	3	conventional	0.196	cantaloupe
5	1	3	conventional	0.218	honeydew
5	1	3	conventional	2.99	watermelon
5	2	3	conventional	0.218	tomatoes
5	2	3	conventional	0.660044	grape tomatoes
5	2	3	conventional	0.284	acorn squash
5	2	3	conventional	0.219	onions
5	2	3	conventional	0.429	garlic
5	2	3	conventional	0.328	yams
5	2	3	conventional	0.189	red potatoes
5	2	3	conventional	0.438	broccoli
5	2	3	conventional	2.79	beet bunch
5	2	3	conventional	0.296	peeled carrots
5	2	3	conventional	0.79	cilantro
5	2	3	conventional	3	romaine
5	2	3	conventional	0.394	celery
5	2	3	conventional	1.99	head of lettuce
5	2	3	conventional	2.99	cauliflower
5	2	3	conventional	0.659	peppers green
5	2	3	conventional	0.438	peppers yellow/orange/red
5	1	3	conventional	1.099	strawberries
5	1	3	conventional	1.319	blueberries
5	1	3	conventional	2.935	raspberries
5	2	3	conventional	0.218	zucchini
5	2	3	conventional	0.99	long english cucumber
5	1	3	conventional	0.659	grapes
5	1	3	conventional	0.172	bananas
5	1	3	conventional	0.438	mangoes
5	2	3	conventional	0.0766667	lemons
5	2	3	conventional	0.79	corn on the cob
5	3	3	conventional	0.79	soynuts
5	3	3	conventional	0.99	trail mix
5	3	3	conventional	2.19	fruit and nut
5	3	3	conventional	2.59	almonds
5	3	3	conventional	2.59	cashews
5	3	3	conventional	0.89	sunflower seeds
5	3	3	conventional	1.79	pumpkin seeds
5	3	3	conventional	0.99	chocolate chips
5	4	3	conventional	0.49	basmati rice
5	3	3	conventional	0.39	popcorn
5	3	3	conventional	0.72	banana chips
5	3	3	conventional	0.55	raisins sultan
5	3	3	conventional	2.19	crystalized ginger
5	6	3	conventional	1.278	McKenzie creamed honey
5	6	3	conventional	1.331	WF honey
5	6	3	conventional	2.744	WF Classics maple syrup
5	5	3	conventional	0.998	Spec.K vanilla almond
5	5	3	conventional	0.828	WF oatmeal
5	3	3	conventional	1.495	Kelloggs rice bar
5	10	3	conventional	0.798	WF peanut butter
5	7	3	conventional	3.202	VH coffee
5	7	3	conventional	2.861	UrbanFare coffee
5	7	3	conventional	3.978	Starbucks coffee
5	7	3	conventional	0.195	Stash tea
5	7	3	conventional	0.199	Celestial tea
5	9	3	conventional	0.278	CB broth
5	9	3	conventional	0.528	CB soup
5	11	3	conventional	0.524	WF salad dressing
5	11	3	conventional	0.608	WF Classics salad dressing
5	11	3	conventional	0.519	WF ketchup
5	11	3	conventional	0.599	Strubbs saurkraut
5	11	3	conventional	0.349	Bicks pickles
5	18	3	conventional	0.918	WF Classics pizza
5	13	3	conventional	1.068	Eggo waffles
5	8	3	conventional	0.443	Unico canned/beans/peas/etc
5	8	3	conventional	0.424	WF canned beans/peas/etc
5	11	3	conventional	0.263	WF tomato sauce
5	11	3	conventional	0.284	WF pasta sauce
5	11	3	conventional	0.691	classico pasta sauce
5	4	3	conventional	0.513	Catelli penne
5	4	3	conventional	0.531111	WF pasta
5	4	3	conventional	0.1436	WF flour
5	12	3	conventional	0.165	DL milk
5	13	3	conventional	0.329	GE eggs
5	12	3	conventional	0.398	DL sour cream
5	12	3	conventional	0.462	Danone yogurt
5	12	3	conventional	1.165	DL butter
5	12	3	conventional	2.42	Armstrong cheese
5	5	3	conventional	0.102	WF bread
5	14	3	conventional	0.769	ground beef
5	14	3	conventional	2.511	striploin
5	14	3	conventional	3.296	Ribeye
5	14	3	conventional	1	chicken breast
5	14	3	conventional	0.902	chicken thigh boneless
5	14	3	conventional	0.836	chicken drumstick
5	14	3	conventional	0.549	chicken whole
4	2	3	conventional	0.879	white mushroom
4	1	3	conventional	0.438	fuji apples
4	1	3	conventional	0.438	granny smith apples
4	1	3	conventional	0.438	pinklady apples
4	2	3	conventional	1.99	avacados
4	1	3	conventional	0.35	pears
4	1	3	conventional	0.196	oranges
4	1	3	conventional	0.221778	grapefuit
4	1	3	conventional	0.59	kiwi
4	1	3	conventional	0.152	cantaloupe
4	1	3	conventional	0.284	honeydew
4	1	3	conventional	3.99	watermelon
4	2	3	conventional	0.218	tomatoes
4	2	3	conventional	0.660044	grape tomatoes
4	2	3	conventional	0.284	acorn squash
4	2	3	conventional	0.219	onions
4	2	3	conventional	0.429	garlic
4	2	3	conventional	0.328	yams
4	2	3	conventional	0.189	red potatoes
4	2	3	conventional	0.438	broccoli
4	2	3	conventional	2.79	beet bunch
4	2	3	conventional	0.252	peeled carrots
4	2	3	conventional	0.79	cilantro
4	2	3	conventional	0.79	romaine
4	2	3	conventional	0.394	celery
4	2	3	conventional	1.99	head of lettuce
4	2	3	conventional	2.99	cauliflower
4	2	3	conventional	0.659	peppers green
4	2	3	conventional	0.879	peppers yellow/orange/red
4	1	3	conventional	1.101	strawberries
4	1	3	conventional	1.319	blueberries
4	1	3	conventional	2.935	raspberries
4	2	3	conventional	0.328918	zucchini
4	2	3	conventional	1.5	long english cucumber
4	1	3	conventional	0.372	grapes
4	1	3	conventional	0.172	bananas
4	1	3	conventional	0.22	mangoes
4	2	3	conventional	0.0766667	lemons
4	2	3	conventional	0.66	corn on the cob
4	3	3	conventional	0.79	soynuts
4	3	3	conventional	0.79	trail mix
4	3	3	conventional	1.49	fruit and nut
4	3	3	conventional	2.59	almonds
4	3	3	conventional	1.49	cashews
4	3	3	conventional	0.69	sunflower seeds
4	3	3	conventional	1.79	pumpkin seeds
4	3	3	conventional	0.99	chocolate chips
4	4	3	conventional	0.49	basmati rice
4	3	3	conventional	0.39	popcorn
4	3	3	conventional	0.72	banana chips
4	3	3	conventional	0.69	raisins sultan
4	3	3	conventional	2.19	crystalized ginger
4	6	3	conventional	1.278	McKenzie creamed honey
4	6	3	conventional	1.331	WF honey
4	6	3	conventional	2.744	WF Classics maple syrup
4	5	3	conventional	0.998	Spec.K vanilla almond
4	5	3	conventional	0.828	WF oatmeal
4	3	3	conventional	1.895	Kelloggs rice bar
4	10	3	conventional	0.798	WF peanut butter
4	7	3	conventional	3.202	VH coffee
4	7	3	conventional	2.861	UrbanFare coffee
4	7	3	conventional	3.978	Starbucks coffee
4	7	3	conventional	0.195	Stash tea
4	7	3	conventional	0.199	Celestial tea
4	9	3	conventional	0.332	CB broth
4	9	3	conventional	0.764	CB soup
4	11	3	conventional	0.524	WF salad dressing
4	11	3	conventional	0.608	WF Classics salad dressing
4	11	3	conventional	0.599	WF ketchup
4	11	3	conventional	0.549	Strubbs saurkraut
4	11	3	conventional	0.399	Bicks pickles
4	18	3	conventional	0.918	WF Classics pizza
4	13	3	conventional	1.068	Eggo waffles
4	8	3	conventional	0.443	Unico canned/beans/peas/etc
4	8	3	conventional	0.424	WF canned beans/peas/etc
4	11	3	conventional	0.263	WF tomato sauce
4	11	3	conventional	0.284	WF pasta sauce
4	11	3	conventional	0.691	classico pasta sauce
4	4	3	conventional	0.513	Catelli penne
4	4	3	conventional	0.527594	WF pasta
4	4	3	conventional	0.212	WF flour
4	12	3	conventional	0.289	DL milk
4	13	3	conventional	0.358	GE eggs
4	12	3	conventional	0.398	DL sour cream
4	12	3	conventional	0.66	Danone yogurt
4	12	3	conventional	1.165	DL butter
4	12	3	conventional	2.42	Armstrong cheese
4	5	3	conventional	0.102	WF bread
4	14	3	conventional	1.25	ground beef
4	14	3	conventional	2.423	striploin
4	14	3	conventional	3.296	Ribeye
4	14	3	conventional	1	chicken breast
4	14	3	conventional	1.695	chicken thigh boneless
4	14	3	conventional	0.88	chicken drumstick
4	14	3	conventional	0.615	chicken whole
3	2	3	conventional	0.879	white mushroom
3	1	3	conventional	0.438	fuji apples
3	1	3	conventional	0.438	granny smith apples
3	1	3	conventional	0.438	pinklady apples
3	2	3	conventional	1.5	avacados
3	1	3	conventional	0.35	pears
3	1	3	conventional	0.196	oranges
3	1	3	conventional	0.221778	grapefuit
3	1	3	conventional	0.59	kiwi
3	1	3	conventional	0.328	cantaloupe
3	1	3	conventional	0.284	honeydew
3	1	3	conventional	2.99	watermelon
3	2	3	conventional	0.328	tomatoes
3	2	3	conventional	0.880795	grape tomatoes
3	2	3	conventional	0.328	acorn squash
3	2	3	conventional	0.187	onions
3	2	3	conventional	0.429	garlic
3	2	3	conventional	0.328	yams
3	2	3	conventional	0.189	red potatoes
3	2	3	conventional	0.438	broccoli
3	2	3	conventional	2.29	beet bunch
3	2	3	conventional	0.296	peeled carrots
3	2	3	conventional	0.99	cilantro
3	2	3	conventional	1.5	romaine
3	2	3	conventional	0.394	celery
3	2	3	conventional	1.99	head of lettuce
3	2	3	conventional	1.99	cauliflower
3	2	3	conventional	0.659	peppers green
3	2	3	conventional	0.438	peppers yellow/orange/red
3	1	3	conventional	0.438	strawberries
3	1	3	conventional	1.099	blueberries
3	1	3	conventional	2.935	raspberries
3	2	3	conventional	0.438	zucchini
3	2	3	conventional	1.49	long english cucumber
3	1	3	conventional	0.659	grapes
3	1	3	conventional	0.172	bananas
3	1	3	conventional	0.659	mangoes
3	2	3	conventional	0.494	lemons
3	2	3	conventional	0.79	corn on the cob
3	3	3	conventional	0.79	soynuts
3	3	3	conventional	0.99	trail mix
3	3	3	conventional	2.59	fruit and nut
3	3	3	conventional	1.99	almonds
3	3	3	conventional	2.59	cashews
3	3	3	conventional	0.79	sunflower seeds
3	3	3	conventional	0.99	pumpkin seeds
3	3	3	conventional	0.49	chocolate chips
3	4	3	conventional	0.39	basmati rice
3	3	3	conventional	0.72	popcorn
3	3	3	conventional	0.69	banana chips
3	3	3	conventional	2.19	raisins sultan
3	3	3	conventional	1.278	crystalized ginger
3	6	3	conventional	1.331	McKenzie creamed honey
3	6	3	conventional	2.744	WF honey
3	6	3	conventional	0.998	WF Classics maple syrup
3	5	3	conventional	1.372	Spec.K vanilla almond
3	5	3	conventional	1.895	WF oatmeal
3	3	3	conventional	1.895	Kelloggs rice bar
3	10	3	conventional	3.202	WF peanut butter
3	7	3	conventional	3.522	VH coffee
3	7	3	conventional	3.978	UrbanFare coffee
3	7	3	conventional	0.195	Starbucks coffee
3	7	3	conventional	0.149	Stash tea
3	7	3	conventional	0.149	Celestial tea
3	9	3	conventional	0.764	CB broth
3	9	3	conventional	0.524	CB soup
3	11	3	conventional	0.608	WF salad dressing
3	11	3	conventional	0.566	WF Classics salad dressing
3	11	3	conventional	0.519	WF ketchup
3	11	3	conventional	0.399	Strubbs saurkraut
3	11	3	conventional	0.918	Bicks pickles
3	18	3	conventional	1.068	WF Classics pizza
3	13	3	conventional	0.443	Eggo waffles
3	8	3	conventional	0.424	Unico canned/beans/peas/etc
3	8	3	conventional	0.276	WF canned beans/peas/etc
3	11	3	conventional	0.263	WF tomato sauce
3	11	3	conventional	0.284	WF pasta sauce
3	11	3	conventional	0.538	classico pasta sauce
3	4	3	conventional	0.513	Catelli penne
3	4	3	conventional	0.664	WF pasta
3	4	3	conventional	0.212	WF flour
3	12	3	conventional	0.164	DL milk
3	13	3	conventional	0.358	GE eggs
3	12	3	conventional	0.898	DL sour cream
3	12	3	conventional	0.66	Danone yogurt
3	12	3	conventional	1.165	DL butter
3	12	3	conventional	2.42	Armstrong cheese
3	5	3	conventional	0.704	WF bread
3	14	3	conventional	1.25	ground beef
3	14	3	conventional	2.592	striploin
3	14	3	conventional	3.296	Ribeye
3	14	3	conventional	1	chicken breast
3	14	3	conventional	1.695	chicken thigh boneless
3	14	3	conventional	0.88	chicken drumstick
3	14	3	conventional	0.659	chicken whole
2	2	3	conventional	0.879	white mushroom
2	1	3	conventional	0.438	fuji apples
2	1	3	conventional	0.438	granny smith apples
2	1	3	conventional	0.438	pinklady apples
2	2	3	conventional	1.99	avacados
2	1	3	conventional	0.35	pears
2	1	3	conventional	0.24	oranges
2	1	3	conventional	0.219	grapefuit
2	1	3	conventional	0.59	kiwi
2	1	3	conventional	0.152	cantaloupe
2	1	3	conventional	0.218	honeydew
2	1	3	conventional	2.99	watermelon
2	2	3	conventional	0.218	tomatoes
2	2	3	conventional	0.880795	grape tomatoes
2	2	3	conventional	0.328	acorn squash
2	2	3	conventional	0.187	onions
2	2	3	conventional	0.429	garlic
2	2	3	conventional	0.284	yams
2	2	3	conventional	0.189	red potatoes
2	2	3	conventional	0.438	broccoli
2	2	3	conventional	2.29	beet bunch
2	2	3	conventional	0.252	peeled carrots
2	2	3	conventional	0.99	cilantro
2	2	3	conventional	1.5	romaine
2	2	3	conventional	0.328	celery
2	2	3	conventional	2.49	head of lettuce
2	2	3	conventional	2.99	cauliflower
2	2	3	conventional	0.659	peppers green
2	2	3	conventional	0.879	peppers yellow/orange/red
2	1	3	conventional	0.438	strawberries
2	1	3	conventional	0.659	blueberries
2	1	3	conventional	2.93529	raspberries
2	2	3	conventional	0.438	zucchini
2	2	3	conventional	0.99	long english cucumber
2	1	3	conventional	0.438	grapes
2	1	3	conventional	0.172	bananas
2	1	3	conventional	0.218	mangoes
2	2	3	conventional	0.0766667	lemons
2	2	3	conventional	0.66	corn on the cob
2	3	3	conventional	0.79	soynuts
2	3	3	conventional	0.99	trail mix
2	3	3	conventional	2.59	fruit and nut
2	3	3	conventional	2.59	almonds
2	3	3	conventional	2.59	cashews
2	3	3	conventional	0.79	sunflower seeds
2	3	3	conventional	0.99	pumpkin seeds
2	3	3	conventional	0.49	chocolate chips
2	4	3	conventional	0.39	basmati rice
2	3	3	conventional	0.72	popcorn
2	3	3	conventional	0.58	banana chips
2	3	3	conventional	0.51	raisins sultan
2	3	3	conventional	1.75	crystalized ginger
2	6	3	conventional	1.331	McKenzie creamed honey
2	6	3	conventional	2.744	WF honey
2	6	3	conventional	0.998	WF Classics maple syrup
2	5	3	conventional	1.372	Spec.K vanilla almond
2	5	3	conventional	1.895	WF oatmeal
2	3	3	conventional	1.25	Kelloggs rice bar
2	10	3	conventional	3.202	WF peanut butter
2	7	3	conventional	3.522	VH coffee
2	7	3	conventional	3.978	UrbanFare coffee
2	7	3	conventional	0.195	Starbucks coffee
2	7	3	conventional	0.194	Stash tea
2	7	3	conventional	0.149	Celestial tea
2	9	3	conventional	0.764	CB broth
2	9	3	conventional	0.524	CB soup
2	11	3	conventional	0.608	WF salad dressing
2	11	3	conventional	0.608	WF Classics salad dressing
2	11	3	conventional	0.398667	WF ketchup
2	11	3	conventional	0.599	Strubbs saurkraut
2	11	3	conventional	0.25	Bicks pickles
2	18	3	conventional	1.068	WF Classics pizza
2	13	3	conventional	0.443	Eggo waffles
2	8	3	conventional	0.424	Unico canned/beans/peas/etc
2	8	3	conventional	0.424	WF canned beans/peas/etc
2	11	3	conventional	0.263	WF tomato sauce
2	11	3	conventional	0.284	WF pasta sauce
2	11	3	conventional	0.691	classico pasta sauce
2	4	3	conventional	0.513	Catelli penne
2	4	3	conventional	0.642	WF pasta
2	4	3	conventional	0.219	WF flour
2	12	3	conventional	0.164	DL milk
2	13	3	conventional	0.358	GE eggs
2	12	3	conventional	0.578	DL sour cream
2	12	3	conventional	0.66	Danone yogurt
2	12	3	conventional	1.165	DL butter
2	12	3	conventional	2.42	Armstrong cheese
2	5	3	conventional	0.675	WF bread
2	14	3	conventional	0.999	ground beef
2	14	3	conventional	1.541	striploin
2	14	3	conventional	3.296	Ribeye
2	14	3	conventional	1.541	chicken breast
2	14	3	conventional	0.902	chicken thigh boneless
2	14	3	conventional	0.858	chicken drumstick
2	14	3	conventional	0.659	chicken whole
1	2	3	conventional	0.659	white mushroom
1	1	3	conventional	0.438	fuji apples
1	1	3	conventional	0.438	granny smith apples
1	1	3	conventional	0.438	pinklady apples
1	2	3	conventional	1.89	avacados
1	1	3	conventional	0.350993	pears
1	1	3	conventional	0.218	oranges
1	1	3	conventional	0.219	grapefuit
1	1	3	conventional	0.59	kiwi
1	1	3	conventional	0.174	cantaloupe
1	1	3	conventional	0.196	honeydew
1	1	3	conventional	2.99	watermelon
1	2	3	conventional	0.328	tomatoes
1	2	3	conventional	0.551876	grape tomatoes
1	2	3	conventional	0.284	acorn squash
1	2	3	conventional	0.187	onions
1	2	3	conventional	0.349	garlic
1	2	3	conventional	0.284	yams
1	2	3	conventional	0.189	red potatoes
1	2	3	conventional	0.394	broccoli
1	2	3	conventional	2.79	beet bunch
1	2	3	conventional	0.296	peeled carrots
1	2	3	conventional	0.79	cilantro
1	2	3	conventional	3	romaine
1	2	3	conventional	0.328	celery
1	2	3	conventional	1.79	head of lettuce
1	2	3	conventional	1.99	cauliflower
1	2	3	conventional	0.438	peppers green
1	2	3	conventional	0.879	peppers yellow/orange/red
1	1	3	conventional	0.438	strawberries
1	1	3	conventional	0.879	blueberries
1	1	3	conventional	2.93529	raspberries
1	2	3	conventional	0.328	zucchini
1	2	3	conventional	1.5	long english cucumber
1	1	3	conventional	0.548	grapes
1	1	3	conventional	0.172	bananas
1	1	3	conventional	0.33	mangoes
1	2	3	conventional	0.0766667	lemons
1	2	3	conventional	0.66	corn on the cob
1	3	3	conventional	0.79	soynuts
1	3	3	conventional	0.99	trail mix
1	3	3	conventional	2.59	fruit and nut
1	3	3	conventional	2.59	almonds
1	3	3	conventional	2.59	cashews
1	3	3	conventional	0.79	sunflower seeds
1	3	3	conventional	0.99	pumpkin seeds
1	3	3	conventional	0.49	chocolate chips
1	4	3	conventional	0.39	basmati rice
1	3	3	conventional	0.72	popcorn
1	3	3	conventional	0.72	banana chips
1	3	3	conventional	0.64	raisins sultan
1	3	3	conventional	2.19	crystalized ginger
1	6	3	conventional	1.331	McKenzie creamed honey
1	6	3	conventional	2.744	WF honey
1	6	3	conventional	0.998	WF Classics maple syrup
1	5	3	conventional	1.372	Spec.K vanilla almond
1	5	3	conventional	0.615	WF oatmeal
1	3	3	conventional	1.25	Kelloggs rice bar
1	10	3	conventional	0.798	WF peanut butter
1	7	3	conventional	3.875	VH coffee
1	7	3	conventional	3.978	UrbanFare coffee
1	7	3	conventional	0.195	Starbucks coffee
1	7	3	conventional	0.194	Stash tea
1	7	3	conventional	0.149	Celestial tea
1	9	3	conventional	0.764	CB broth
1	9	3	conventional	0.524	CB soup
1	11	3	conventional	0.608	WF salad dressing
1	11	3	conventional	0.608	WF Classics salad dressing
1	11	3	conventional	0.398667	WF ketchup
1	11	3	conventional	0.599	Strubbs saurkraut
1	11	3	conventional	3.99	Bicks pickles
1	18	3	conventional	0.803	WF Classics pizza
1	13	3	conventional	0.443	Eggo waffles
1	8	3	conventional	0.424	Unico canned/beans/peas/etc
1	8	3	conventional	0.22	WF canned beans/peas/etc
1	11	3	conventional	0.263	WF tomato sauce
1	11	3	conventional	0.284	WF pasta sauce
1	11	3	conventional	0.691	classico pasta sauce
1	4	3	conventional	0.513	Catelli penne
1	4	3	conventional	0.531	WF pasta
1	4	3	conventional	2.116	WF flour
1	12	3	conventional	0.164	DL milk
1	13	3	conventional	0.358	GE eggs
1	12	3	conventional	0.578	DL sour cream
1	12	3	conventional	0.461	Danone yogurt
1	12	3	conventional	1.165	DL butter
1	12	3	conventional	2.42	Armstrong cheese
1	5	3	conventional	0.631	WF bread
1	14	3	conventional	0.659	ground beef
1	14	3	conventional	5.707	striploin
1	14	3	conventional	3.296	Ribeye
1	14	3	conventional	1.942	chicken breast
1	14	3	conventional	0.902	chicken thigh boneless
1	14	3	conventional	0.88	chicken drumstick
1	14	3	conventional	0.439	chicken whole
7	14	1	organic	0.195	PC soy bev
7	14	1	organic	0.285	PC Juice
7	11	1	organic	2.895	L'ANC cheese
7	11	1	organic	2.595	PC cheese
7	11	1	organic	1.876	PC butter
7	11	1	organic	1.826	ORGMED butter
7	11	1	organic	0.798	PC yogurt
7	11	1	organic	0.275	PC milk
7	11	1	organic	0.845	OLYMP yogurt
7	11	1	organic	0.898	OLYMP sour cream
7	11	1	organic	1.598	ORGMED cottage cheese
7	12	1	organic	0.508	PC eggs
7	9	1	organic	2.376	NATPTH waffles
7	8	1	organic	3.52	AMYS pizza
7	8	1	organic	2.621	LC pizza
7	9	1	organic	1.747	AMYS burritos
7	9	1	organic	1.689	ORGMED ice cream
7	4	1	organic	0.644	PC cereal
7	4	1	organic	0.761	PC Instant oatmeal
7	4	1	organic	1.006	KASHI cereal
7	6	1	organic	2.641	PC coffee free trade
7	6	1	organic	0.2	PC tea
7	15	1	organic	1.613	PC preserves
7	5	1	organic	3.197	PC maple syrup
7	5	1	organic	3.197	PC maple syrup
7	15	1	organic	1.098	PC vinegar
7	15	1	organic	1.596	PC olive oil
7	4	1	organic	0.548	PC pasta
7	7	1	organic	0.25	PC canned tomatoes
7	7	1	organic	0.387	PC canned beans/ peas/ etc
7	10	1	organic	0.641	PC pasta sauce
7	4	1	organic	0.666	PC rice
7	3	1	organic	1.495	PC crackers
7	7	1	organic	1.003	AMYS soup
7	10	1	organic	0.659	PC ketchup
7	10	1	organic	1.479	NEWMANS salad dressing
7	2	1	organic	0.332222	PC carrots mini
7	2	1	organic	0.439	PC onions
7	2	1	organic	0.22	sweet potatoes
7	1	1	organic	0.293	apples red delicious
7	1	1	organic	0.295556	apples granny smith
7	1	1	organic	0.366	apples gala
7	2	1	organic	3.69	cauliflower
7	2	1	organic	2.49	celery
7	2	1	organic	1.28	romaine 3pk
7	1	1	organic	0.169	bananas
7	1	1	organic	0.293	oranges
7	1	1	organic	0.550165	PC grapes
7	2	1	organic	1.33	avacados
7	3	1	organic	3.49	choclate chips
7	3	1	organic	2.49	almonds
7	3	1	organic	2.39	walnuts
7	3	1	organic	3.09	cashews
7	3	1	organic	1.47	pumpkin seeds
7	3	1	organic	0.99	sunflower seeds
7	3	1	organic	0.59	popcorn
7	4	1	organic	0.99	brown rice
7	3	1	organic	2.16	crystalized gignger
7	3	1	organic	0.79	flame raisnins
7	3	1	organic	5.19	choclate almonds
7	5	1	organic	0.443	sugar
6	14	1	organic	0.195	PC soy bev
6	14	1	organic	0.285	PC Juice
6	11	1	organic	2.895	L'ANC cheese
6	11	1	organic	2.595	PC cheese
6	11	1	organic	1.876	PC butter
6	11	1	organic	1.826	ORGMED butter
6	11	1	organic	0.798	PC yogurt
6	11	1	organic	0.275	PC milk
6	11	1	organic	0.845	OLYMP yogurt
6	11	1	organic	0.898	OLYMP sour cream
6	11	1	organic	1.598	ORGMED cottage cheese
6	12	1	organic	0.508	PC eggs
6	9	1	organic	2.376	NATPTH waffles
6	8	1	organic	3.52	AMYS pizza
6	8	1	organic	2.621	LC pizza
6	9	1	organic	1.747	AMYS burritos
6	9	1	organic	1.689	ORGMED ice cream
6	4	1	organic	0.644	PC cereal
6	4	1	organic	0.761	PC Instant oatmeal
6	4	1	organic	1.006	KASHI cereal
6	6	1	organic	2.641	PC coffee free trade
6	6	1	organic	0.2	PC tea
6	15	1	organic	1.613	PC preserves
6	5	1	organic	3.197	PC maple syrup
6	5	1	organic	3.197	PC maple syrup
6	15	1	organic	1.098	PC vinegar
6	15	1	organic	1.596	PC olive oil
6	4	1	organic	0.548	PC pasta
6	7	1	organic	0.25	PC canned tomatoes
6	7	1	organic	0.387	PC canned beans/ peas/ etc
6	10	1	organic	0.641	PC pasta sauce
6	4	1	organic	0.666	PC rice
6	3	1	organic	1.495	PC crackers
6	7	1	organic	1.003	AMYS soup
6	10	1	organic	0.659	PC ketchup
6	10	1	organic	1.479	NEWMANS salad dressing
6	2	1	organic	0.332222	PC carrots mini
6	2	1	organic	0.439	PC onions
6	2	1	organic	0.329	sweet potatoes
6	1	1	organic	0.293	apples red delicious
6	1	1	organic	0.366	apples granny smith
6	1	1	organic	0.366	apples gala
6	2	1	organic	3.99	cauliflower
6	2	1	organic	2.49	celery
6	2	1	organic	1.28	romaine 3pk
6	1	1	organic	0.192	bananas
6	1	1	organic	0.293	oranges
6	1	1	organic	0.550165	PC grapes
6	2	1	organic	1.663	avacados
6	3	1	organic	3.49	choclate chips
6	3	1	organic	2.49	almonds
6	3	1	organic	2.39	walnuts
6	3	1	organic	3.09	cashews
6	3	1	organic	1.47	pumpkin seeds
6	3	1	organic	0.99	sunflower seeds
6	3	1	organic	0.59	popcorn
6	4	1	organic	0.99	brown rice
6	3	1	organic	2.16	crystalized gignger
6	3	1	organic	0.79	flame raisnins
6	3	1	organic	5.19	choclate almonds
6	5	1	organic	0.443	sugar
5	14	1	organic	0.201	PC soy bev
5	14	1	organic	0.285	PC Juice
5	11	1	organic	2.945	L'ANC cheese
5	11	1	organic	2.595	PC cheese
5	11	1	organic	1.876	PC butter
5	11	1	organic	1.826	ORGMED butter
5	11	1	organic	0.798	PC yogurt
5	11	1	organic	0.275	PC milk
5	11	1	organic	0.845	OLYMP yogurt
5	11	1	organic	0.898	OLYMP sour cream
5	11	1	organic	1.598	ORGMED cottage cheese
5	12	1	organic	0.508	PC eggs
5	9	1	organic	2.376	NATPTH waffles
5	8	1	organic	2.707	AMYS pizza
5	8	1	organic	2.621	LC pizza
5	9	1	organic	1.747	AMYS burritos
5	9	1	organic	1.689	ORGMED ice cream
5	4	1	organic	1.008	PC cereal
5	4	1	organic	0.761	PC Instant oatmeal
5	4	1	organic	1.006	KASHI cereal
5	6	1	organic	2.641	PC coffee free trade
5	6	1	organic	0.2	PC tea
5	15	1	organic	1.613	PC preserves
5	5	1	organic	3.197	PC maple syrup
5	5	1	organic	3.197	PC maple syrup
5	15	1	organic	1.098	PC vinegar
5	15	1	organic	1.596	PC olive oil
5	4	1	organic	0.548	PC pasta
5	7	1	organic	0.25	PC canned tomatoes
5	7	1	organic	0.387	PC canned beans/ peas/ etc
5	10	1	organic	0.57	PC pasta sauce
5	4	1	organic	0.666	PC rice
5	3	1	organic	1.495	PC crackers
5	7	1	organic	1.003	AMYS soup
5	10	1	organic	0.679	PC ketchup
5	10	1	organic	1.479	NEWMANS salad dressing
5	2	1	organic	0.439	PC carrots mini
5	2	1	organic	0.439	PC onions
5	2	1	organic	0.329	sweet potatoes
5	1	1	organic	0.293	apples red delicious
5	1	1	organic	0.366	apples granny smith
5	1	1	organic	0.366	apples gala
5	2	1	organic	3.99	cauliflower
5	2	1	organic	2.49	celery
5	2	1	organic	1.28	romaine 3pk
5	1	1	organic	0.87	bananas
5	1	1	organic	0.293	oranges
5	1	1	organic	0.550165	PC grapes
5	2	1	organic	1.663	avacados
5	3	1	organic	3.49	choclate chips
5	3	1	organic	2.49	almonds
5	3	1	organic	2.39	walnuts
5	3	1	organic	3.09	cashews
5	3	1	organic	1.47	pumpkin seeds
5	3	1	organic	0.99	sunflower seeds
5	3	1	organic	0.59	popcorn
5	4	1	organic	0.99	brown rice
5	3	1	organic	2.16	crystalized gignger
5	3	1	organic	0.79	flame raisnins
5	3	1	organic	5.19	choclate almonds
5	5	1	organic	0.443	sugar
4	14	1	organic	0.201	PC soy bev
4	14	1	organic	0.285	PC Juice
4	11	1	organic	2.595	L'ANC cheese
4	11	1	organic	2.895	PC cheese
4	11	1	organic	1.876	PC butter
4	11	1	organic	1.826	ORGMED butter
4	11	1	organic	0.798	PC yogurt
4	11	1	organic	0.275	PC milk
4	11	1	organic	0.845	OLYMP yogurt
4	11	1	organic	0.898	OLYMP sour cream
4	11	1	organic	1.59	ORGMED cottage cheese
4	12	1	organic	0.508	PC eggs
4	9	1	organic	2.376	NATPTH waffles
4	8	1	organic	2.707	AMYS pizza
4	8	1	organic	2.621	LC pizza
4	9	1	organic	3.117	AMYS burritos
4	9	1	organic	1.689	ORGMED ice cream
4	4	1	organic	1.008	PC cereal
4	4	1	organic	0.787	PC Instant oatmeal
4	4	1	organic	1.006	KASHI cereal
4	6	1	organic	2.641	PC coffee free trade
4	6	1	organic	0.2	PC tea
4	15	1	organic	1.613	PC preserves
4	5	1	organic	3.197	PC maple syrup
4	5	1	organic	3.197	PC maple syrup
4	15	1	organic	1.098	PC vinegar
4	15	1	organic	1.596	PC olive oil
4	4	1	organic	0.548	PC pasta
4	7	1	organic	0.25	PC canned tomatoes
4	7	1	organic	0.387	PC canned beans/ peas/ etc
4	10	1	organic	0.675	PC pasta sauce
4	4	1	organic	0.666	PC rice
4	3	1	organic	1.495	PC crackers
4	7	1	organic	1.003	AMYS soup
4	10	1	organic	0.659	PC ketchup
4	10	1	organic	1.479	NEWMANS salad dressing
4	2	1	organic	0.329	PC carrots mini
4	2	1	organic	0.439	PC onions
4	2	1	organic	0.329	sweet potatoes
4	1	1	organic	0.293	apples red delicious
4	1	1	organic	0.366	apples granny smith
4	1	1	organic	0.366	apples gala
4	2	1	organic	3.99	cauliflower
4	2	1	organic	2.49	celery
4	2	1	organic	4.49	romaine 3pk
4	1	1	organic	0.192	bananas
4	1	1	organic	0.293	oranges
4	1	1	organic	0.55	PC grapes
4	2	1	organic	1.663	avacados
4	3	1	organic	3.49	choclate chips
4	3	1	organic	2.49	almonds
4	3	1	organic	2.39	walnuts
4	3	1	organic	3.09	cashews
4	3	1	organic	1.47	pumpkin seeds
4	3	1	organic	0.99	sunflower seeds
4	3	1	organic	0.59	popcorn
4	4	1	organic	0.99	brown rice
4	3	1	organic	2.16	crystalized gignger
4	3	1	organic	0.79	flame raisnins
4	3	1	organic	5.19	choclate almonds
4	5	1	organic	0.443	sugar
3	14	1	organic	0.201	PC soy bev
3	14	1	organic	0.285	PC Juice
3	11	1	organic	2.945	L'ANC cheese
3	11	1	organic	2.595	PC cheese
3	11	1	organic	1.876	PC butter
3	11	1	organic	1.826	ORGMED butter
3	11	1	organic	0.798	PC yogurt
3	11	1	organic	0.275	PC milk
3	11	1	organic	0.675	OLYMP yogurt
3	11	1	organic	0.898	OLYMP sour cream
3	11	1	organic	1.598	ORGMED cottage cheese
3	12	1	organic	0.508	PC eggs
3	9	1	organic	2.376	NATPTH waffles
3	8	1	organic	2.707	AMYS pizza
3	8	1	organic	2.606	LC pizza
3	9	1	organic	1.747	AMYS burritos
3	9	1	organic	1.689	ORGMED ice cream
3	4	1	organic	1.008	PC cereal
3	4	1	organic	0.787	PC Instant oatmeal
3	4	1	organic	1.006	KASHI cereal
3	6	1	organic	2.641	PC coffee free trade
3	6	1	organic	0.2	PC tea
3	15	1	organic	1.613	PC preserves
3	5	1	organic	3.197	PC maple syrup
3	5	1	organic	3.197	PC maple syrup
3	15	1	organic	1.098	PC vinegar
3	15	1	organic	1.596	PC olive oil
3	4	1	organic	0.548	PC pasta
3	7	1	organic	0.25	PC canned tomatoes
3	7	1	organic	0.387	PC canned beans/ peas/ etc
3	10	1	organic	0.641	PC pasta sauce
3	4	1	organic	0.666	PC rice
3	3	1	organic	1.495	PC crackers
3	7	1	organic	1.003	AMYS soup
3	10	1	organic	0.659	PC ketchup
3	10	1	organic	1.394	NEWMANS salad dressing
3	2	1	organic	0.439	PC carrots mini
3	2	1	organic	0.439	PC onions
3	2	1	organic	0.329	sweet potatoes
3	1	1	organic	0.293	apples red delicious
3	1	1	organic	0.366	apples granny smith
3	1	1	organic	0.366	apples gala
3	2	1	organic	2.99	cauliflower
3	2	1	organic	2.49	celery
3	2	1	organic	4.49	romaine 3pk
3	1	1	organic	0.192	bananas
3	1	1	organic	0.293	oranges
3	1	1	organic	0.55	PC grapes
3	2	1	organic	1.663	avacados
3	3	1	organic	3.49	choclate chips
3	3	1	organic	2.49	almonds
3	3	1	organic	2.39	walnuts
3	3	1	organic	3.09	cashews
3	3	1	organic	1.47	pumpkin seeds
3	3	1	organic	0.99	sunflower seeds
3	3	1	organic	0.59	popcorn
3	4	1	organic	0.99	brown rice
3	3	1	organic	2.16	crystalized gignger
3	3	1	organic	0.79	flame raisnins
3	3	1	organic	5.19	choclate almonds
3	5	1	organic	0.39	sugar
2	14	1	organic	0.195	PC soy bev
2	14	1	organic	0.257	PC Juice
2	11	1	organic	2.945	L'ANC cheese
2	11	1	organic	2.595	PC cheese
2	11	1	organic	1.875	PC butter
2	11	1	organic	1.826	ORGMED butter
2	11	1	organic	0.798	PC yogurt
2	11	1	organic	0.275	PC milk
2	11	1	organic	0.845	OLYMP yogurt
2	11	1	organic	0.898	OLYMP sour cream
2	11	1	organic	1.598	ORGMED cottage cheese
2	12	1	organic	0.508	PC eggs
2	9	1	organic	2.376	NATPTH waffles
2	8	1	organic	2.938	AMYS pizza
2	8	1	organic	2.621	LC pizza
2	9	1	organic	1.747	AMYS burritos
2	9	1	organic	1.689	ORGMED ice cream
2	4	1	organic	1.008	PC cereal
2	4	1	organic	0.787	PC Instant oatmeal
2	4	1	organic	1.006	KASHI cereal
2	6	1	organic	2.641	PC coffee free trade
2	6	1	organic	0.2	PC tea
2	15	1	organic	1.613	PC preserves
2	5	1	organic	3.197	PC maple syrup
2	5	1	organic	3.197	PC maple syrup
2	15	1	organic	1.098	PC vinegar
2	15	1	organic	1.596	PC olive oil
2	4	1	organic	0.548	PC pasta
2	7	1	organic	0.25	PC canned tomatoes
2	7	1	organic	0.387	PC canned beans/ peas/ etc
2	10	1	organic	0.641	PC pasta sauce
2	4	1	organic	0.66	PC rice
2	3	1	organic	1.495	PC crackers
2	7	1	organic	1.003	AMYS soup
2	10	1	organic	0.659	PC ketchup
2	10	1	organic	1.479	NEWMANS salad dressing
2	2	1	organic	0.439	PC carrots mini
2	2	1	organic	0.439	PC onions
2	2	1	organic	0.329	sweet potatoes
2	1	1	organic	0.293	apples red delicious
2	1	1	organic	0.366	apples granny smith
2	1	1	organic	0.366	apples gala
2	2	1	organic	2.99	cauliflower
2	2	1	organic	2.49	celery
2	2	1	organic	4.49	romaine 3pk
2	1	1	organic	0.192	bananas
2	1	1	organic	0.293	oranges
2	1	1	organic	0.55	PC grapes
2	2	1	organic	1.663	avacados
2	3	1	organic	3.49	choclate chips
2	3	1	organic	2.49	almonds
2	3	1	organic	2.39	walnuts
2	3	1	organic	3.09	cashews
2	3	1	organic	1.47	pumpkin seeds
2	3	1	organic	0.99	sunflower seeds
2	3	1	organic	0.59	popcorn
2	4	1	organic	0.99	brown rice
2	3	1	organic	2.16	crystalized gignger
2	3	1	organic	0.79	flame raisnins
2	3	1	organic	5.19	choclate almonds
2	5	1	organic	0.39	sugar
1	14	1	organic	0.195	PC soy bev
1	14	1	organic	0.285	PC Juice
1	11	1	organic	2.895	L'ANC cheese
1	11	1	organic	2.595	PC cheese
1	11	1	organic	1.876	PC butter
1	11	1	organic	1.826	ORGMED butter
1	11	1	organic	0.798	PC yogurt
1	11	1	organic	0.275	PC milk
1	11	1	organic	0.845	OLYMP yogurt
1	11	1	organic	0.898	OLYMP sour cream
1	11	1	organic	1.598	ORGMED cottage cheese
1	12	1	organic	0.508	PC eggs
1	9	1	organic	2.376	NATPTH waffles
1	8	1	organic	2.707	AMYS pizza
1	8	1	organic	2.621	LC pizza
1	9	1	organic	1.747	AMYS burritos
1	9	1	organic	1.689	ORGMED ice cream
1	4	1	organic	1.008	PC cereal
1	4	1	organic	0.787	PC Instant oatmeal
1	4	1	organic	1.006	KASHI cereal
1	6	1	organic	2.641	PC coffee free trade
1	6	1	organic	0.2	PC tea
1	15	1	organic	1.613	PC preserves
1	5	1	organic	3.197	PC maple syrup
1	5	1	organic	3.197	PC maple syrup
1	15	1	organic	1.098	PC vinegar
1	15	1	organic	1.596	PC olive oil
1	4	1	organic	0.548	PC pasta
1	7	1	organic	1.9	PC canned tomatoes
1	7	1	organic	0.387	PC canned beans/ peas/ etc
1	10	1	organic	0.57	PC pasta sauce
1	4	1	organic	0.666	PC rice
1	3	1	organic	1.495	PC crackers
1	7	1	organic	1.003	AMYS soup
1	10	1	organic	0.659	PC ketchup
1	10	1	organic	1.479	NEWMANS salad dressing
1	2	1	organic	0.439	PC carrots mini
1	2	1	organic	0.439	PC onions
1	2	1	organic	0.329	sweet potatoes
1	1	1	organic	0.293	apples red delicious
1	1	1	organic	0.366	apples granny smith
1	1	1	organic	0.366	apples gala
1	2	1	organic	2.99	cauliflower
1	2	1	organic	2.49	celery
1	2	1	organic	4.49	romaine 3pk
1	1	1	organic	0.192	bananas
1	1	1	organic	0.366	oranges
1	1	1	organic	0.55	PC grapes
1	2	1	organic	1.496	avacados
1	3	1	organic	3.49	choclate chips
1	3	1	organic	2.49	almonds
1	3	1	organic	2.39	walnuts
1	3	1	organic	3.09	cashews
1	3	1	organic	1.47	pumpkin seeds
1	3	1	organic	0.99	sunflower seeds
1	3	1	organic	0.59	popcorn
1	4	1	organic	0.99	brown rice
1	3	1	organic	2.16	crystalized gignger
1	3	1	organic	0.79	flame raisnins
1	3	1	organic	5.19	choclate almonds
1	5	1	organic	0.39	sugar
7	2	2	organic	4.99	Comp cauliflower
6	2	2	organic	4.99	Comp cauliflower
5	2	2	organic	4.99	Comp cauliflower
4	2	2	organic	4.99	Comp cauliflower
3	2	2	organic	4.99	Comp cauliflower
2	2	2	organic	4.99	Comp cauliflower
1	2	2	organic	4.99	Comp cauliflower
5	7	2	organic	3.872	SaltSprings coffee
4	7	2	organic	3.872	SaltSprings coffee
7	7	2	organic	3.526	EthBean coffee
6	7	2	organic	3.526	EthBean coffee
5	7	2	organic	3.526	EthBean coffee
4	7	2	organic	3.526	EthBean coffee
3	7	2	organic	3.526	EthBean coffee
2	7	2	organic	3.526	EthBean coffee
1	7	2	organic	3.526	EthBean coffee
7	7	2	organic	3.498	SaltSprings coffee
6	7	2	organic	3.498	SaltSprings coffee
3	6	2	organic	3.396	Camp maple syrup
2	6	2	organic	3.396	Camp maple syrup
1	6	2	organic	3.396	Camp maple syrup
3	7	2	organic	3.248	SaltSprings coffee
2	7	2	organic	3.248	SaltSprings coffee
1	7	2	organic	3.248	SaltSprings coffee
7	12	2	organic	3.245	Comp cheese
6	12	2	organic	3.245	Comp cheese
5	12	2	organic	3.245	Comp cheese
4	12	2	organic	3.245	Comp cheese
7	6	2	organic	3.196	Camp maple syrup
6	6	2	organic	3.196	Camp maple syrup
5	6	2	organic	3.196	Camp maple syrup
4	6	2	organic	3.196	Camp maple syrup
3	12	2	organic	2.995	Comp cheese
2	12	2	organic	2.995	Comp cheese
1	12	2	organic	2.995	Comp cheese
7	2	2	organic	2.99	Comp broccoli
6	2	2	organic	2.99	Comp broccoli
5	2	2	organic	2.99	Comp broccoli
4	2	2	organic	2.99	Comp broccoli
3	2	2	organic	2.99	Comp broccoli
2	2	2	organic	2.99	Comp broccoli
1	2	2	organic	2.99	Comp broccoli
7	6	2	organic	2.931	Comp maple syrup
6	6	2	organic	2.931	Comp maple syrup
5	6	2	organic	2.931	Comp maple syrup
4	6	2	organic	2.931	Comp maple syrup
3	6	2	organic	2.797	Comp maple syrup
2	6	2	organic	2.797	Comp maple syrup
1	6	2	organic	2.797	Comp maple syrup
7	13	2	organic	2.138	NatPth waffles
6	13	2	organic	2.138	NatPth waffles
5	13	2	organic	2.138	NatPth waffles
4	13	2	organic	2.138	NatPth waffles
3	13	2	organic	2.138	NatPth waffles
2	13	2	organic	2.138	NatPth waffles
1	13	2	organic	2.138	NatPth waffles
7	3	2	organic	1.633	Planters peanuts
6	3	2	organic	1.633	Planters peanuts
5	3	2	organic	1.633	Planters peanuts
4	3	2	organic	1.633	Planters peanuts
3	3	2	organic	1.633	Planters peanuts
2	3	2	organic	1.633	Planters peanuts
1	3	2	organic	1.633	Planters peanuts
7	2	2	organic	1.555	Comp green onions
6	2	2	organic	1.555	Comp green onions
5	2	2	organic	1.555	Comp green onions
4	2	2	organic	1.555	Comp green onions
3	2	2	organic	1.555	Comp green onions
2	2	2	organic	1.555	Comp green onions
1	2	2	organic	1.555	Comp green onions
7	6	2	organic	1.498	Comp honey
6	6	2	organic	1.498	Comp honey
5	6	2	organic	1.498	Comp honey
4	6	2	organic	1.498	Comp honey
3	6	2	organic	1.498	Comp honey
2	6	2	organic	1.498	Comp honey
1	6	2	organic	1.498	Comp honey
7	10	2	organic	1.396	Comp jam
6	10	2	organic	1.396	Comp jam
5	10	2	organic	1.396	Comp jam
4	10	2	organic	1.396	Comp jam
7	4	2	organic	1.278	Eden pasta
6	4	2	organic	1.278	Eden pasta
5	4	2	organic	1.278	Eden pasta
4	4	2	organic	1.278	Eden pasta
3	4	2	organic	1.278	Eden pasta
2	4	2	organic	1.278	Eden pasta
1	4	2	organic	1.278	Eden pasta
7	16	2	organic	1.277	Comp sunflower oil
6	16	2	organic	1.277	Comp sunflower oil
5	16	2	organic	1.277	Comp sunflower oil
4	16	2	organic	1.277	Comp sunflower oil
3	16	2	organic	1.277	Comp sunflower oil
2	16	2	organic	1.277	Comp sunflower oil
1	16	2	organic	1.277	Comp sunflower oil
7	5	2	organic	1.249	Natpth granola
6	5	2	organic	1.249	Natpth granola
5	5	2	organic	1.249	Natpth granola
4	5	2	organic	1.249	Natpth granola
3	5	2	organic	1.249	Natpth granola
2	5	2	organic	1.249	Natpth granola
1	5	2	organic	1.249	Natpth granola
7	11	2	organic	1.209	SimpNat mustard
6	11	2	organic	1.209	SimpNat mustard
5	11	2	organic	1.209	SimpNat mustard
4	11	2	organic	1.209	SimpNat mustard
3	11	2	organic	1.209	SimpNat mustard
2	11	2	organic	1.209	SimpNat mustard
1	11	2	organic	1.209	SimpNat mustard
3	10	2	organic	1.196	Comp jam
2	10	2	organic	1.196	Comp jam
1	10	2	organic	1.196	Comp jam
7	4	2	organic	1.174	Tinkya pasta
6	4	2	organic	1.174	Tinkya pasta
5	4	2	organic	1.174	Tinkya pasta
4	4	2	organic	1.174	Tinkya pasta
3	4	2	organic	1.174	Tinkya pasta
2	4	2	organic	1.174	Tinkya pasta
1	4	2	organic	1.174	Tinkya pasta
7	5	2	organic	1.153	Comp granloa
6	5	2	organic	1.153	Comp granloa
5	5	2	organic	1.153	Comp granloa
4	5	2	organic	1.153	Comp granloa
3	5	2	organic	1.153	Comp granloa
2	5	2	organic	1.153	Comp granloa
1	5	2	organic	1.153	Comp granloa
7	5	2	organic	1.115	Comp instand oatmeal
6	5	2	organic	1.115	Comp instand oatmeal
5	5	2	organic	1.115	Comp instand oatmeal
4	5	2	organic	1.115	Comp instand oatmeal
3	5	2	organic	1.115	Comp instand oatmeal
2	5	2	organic	1.115	Comp instand oatmeal
1	5	2	organic	1.115	Comp instand oatmeal
7	8	2	organic	1.003	Eden canned beans/peas/corn/etc
6	8	2	organic	1.003	Eden canned beans/peas/corn/etc
5	8	2	organic	1.003	Eden canned beans/peas/corn/etc
4	8	2	organic	1.003	Eden canned beans/peas/corn/etc
3	8	2	organic	1.003	Eden canned beans/peas/corn/etc
2	8	2	organic	1.003	Eden canned beans/peas/corn/etc
1	8	2	organic	1.003	Eden canned beans/peas/corn/etc
7	3	2	organic	0.928	Comp salsa
6	3	2	organic	0.928	Comp salsa
5	3	2	organic	0.928	Comp salsa
4	3	2	organic	0.928	Comp salsa
1	3	2	organic	0.928	Comp salsa
7	5	2	organic	0.915	Sunnyboy pancake mix
6	5	2	organic	0.915	Sunnyboy pancake mix
5	5	2	organic	0.915	Sunnyboy pancake mix
4	5	2	organic	0.915	Sunnyboy pancake mix
3	5	2	organic	0.915	Sunnyboy pancake mix
2	5	2	organic	0.915	Sunnyboy pancake mix
1	5	2	organic	0.915	Sunnyboy pancake mix
7	11	2	organic	0.905	SimpNat pasta sauce
6	11	2	organic	0.905	SimpNat pasta sauce
5	11	2	organic	0.905	SimpNat pasta sauce
4	11	2	organic	0.905	SimpNat pasta sauce
3	11	2	organic	0.905	SimpNat pasta sauce
2	11	2	organic	0.905	SimpNat pasta sauce
1	11	2	organic	0.905	SimpNat pasta sauce
3	15	2	organic	0.897	RWK juice
2	15	2	organic	0.897	RWK juice
1	15	2	organic	0.897	RWK juice
3	11	2	organic	0.865	Heinz ketchup
2	11	2	organic	0.865	Heinz ketchup
1	11	2	organic	0.865	Heinz ketchup
[truncated: 815 more rows]
